# Supplementary material for: Genetic Diversity in the Interference Selection Limit
Source: PLoS Genet. 2014 Mar 27;10(3):e1004222. doi: 10.1371/journal.pgen.1004222 (PMC3967937; doi:10.1371/journal.pgen.1004222)
Supplement: Code S1 — Associated source code. (ZIP) [file pgen.1004222.s001.zip]

Archive with 40 entries (33 files):
- README.txt
- auxilliary_programs/
- auxilliary_programs/asexual_forward_time/
- auxilliary_programs/asexual_forward_time/dfe.hpp
- auxilliary_programs/asexual_forward_time/evolve.hpp
- auxilliary_programs/asexual_forward_time/genome.hpp
- auxilliary_programs/asexual_forward_time/individual.hpp
- auxilliary_programs/asexual_forward_time/main.cpp
- auxilliary_programs/asexual_forward_time/phylogeny.cpp
- auxilliary_programs/asexual_forward_time/phylogeny.hpp
- auxilliary_programs/asexual_forward_time/stats.hpp
- auxilliary_programs/bsc_coalescent/
- auxilliary_programs/bsc_coalescent/bsc_coalescent.cpp
- auxilliary_programs/recombining_forward_time/
- auxilliary_programs/recombining_forward_time/genome.hpp
- auxilliary_programs/recombining_forward_time/individual.hpp
- auxilliary_programs/recombining_forward_time/main.cpp
- auxilliary_programs/recombining_forward_time/object_pool.hpp
- auxilliary_programs/recombining_forward_time/phylogeny.cpp
- auxilliary_programs/recombining_forward_time/phylogeny.hpp
- auxilliary_programs/recombining_forward_time/stats.hpp
- auxilliary_programs/recombining_structured_coalescent/
- auxilliary_programs/recombining_structured_coalescent/coalescent.cpp
- auxilliary_programs/recombining_structured_coalescent/coalescent.hpp
- auxilliary_programs/recombining_structured_coalescent/event.hpp
- auxilliary_programs/recombining_structured_coalescent/lineage.hpp
- auxilliary_programs/recombining_structured_coalescent/main.cpp
- auxilliary_programs/recombining_structured_coalescent/object_pool.hpp
- auxilliary_programs/recombining_structured_coalescent/stats.hpp
- auxilliary_programs/two_dimensional_structured_coalescent/
- auxilliary_programs/two_dimensional_structured_coalescent/two_dimensional_structured_coalescent.cpp
- coalescent_sim.py
- coarse_grained_coalescent/
- coarse_grained_theory.py
- corrections.py
- example.py
- oskar_theory.py
- recombination_theory.py
- sfs_utils.py
- structured_coalescent.cpp
