# Supplementary material for: Genetic Diversity in the Interference Selection Limit
Source: PLoS Genet. 2014 Mar 27;10(3):e1004222. doi: 10.1371/journal.pgen.1004222 (PMC3967937; doi:10.1371/journal.pgen.1004222)
Supplement: Code S1 — Associated source code. (ZIP) [file pgen.1004222.s001.zip › auxilliary_programs/asexual_forward_time/genome.hpp]

#ifndef GENOME_HPP
#define GENOME_HPP

typedef unsigned long Label;

class LabelGenerator{
    private:
        Label current_label;
    public:
        LabelGenerator(): current_label(0) {};
        Label get_next_label() {return current_label++;};
};

class Mutation{
    public:
        Label label;
        double s;
        double W_background;
};

//typedef Label Mutation;

#include<vector>
typedef std::vector<Mutation> MutationList;
#endif
