# Supplementary material for: Genetic Diversity in the Interference Selection Limit
Source: PLoS Genet. 2014 Mar 27;10(3):e1004222. doi: 10.1371/journal.pgen.1004222 (PMC3967937; doi:10.1371/journal.pgen.1004222)
Supplement: Code S1 — Associated source code. (ZIP) [file pgen.1004222.s001.zip › auxilliary_programs/recombining_structured_coalescent/coalescent.hpp]

#ifndef COALESCENT_HPP
#define COALESCENT_HPP

#include "stats.hpp"
#include <valarray>
typedef std::valarray<double> FrequencySpectrum;
FrequencySpectrum simulate_frequency_spectrum(Random & random, double Ns, double NU, double NR, int n, int total_runs);

#endif 
