# Supplementary material for: Genetic Diversity in the Interference Selection Limit
Source: PLoS Genet. 2014 Mar 27;10(3):e1004222. doi: 10.1371/journal.pgen.1004222 (PMC3967937; doi:10.1371/journal.pgen.1004222)
Supplement: Code S1 — Associated source code. (ZIP) [file pgen.1004222.s001.zip › recombination_theory.py]

import numpy
import pylab
import oskar_theory
import corrections
from scipy.optimize import newton, brentq
from math import exp, log
import coarse_grained_theory
import sfs_utils
import coalescent_sim

c = 4.0
p = 1.0
    
def condition(x,Ns,NUd,NR):
    variance = oskar_theory.calculate_var_k(Ns,NUd*x)*Ns*Ns
    return (1+(corrections.minimum_t2(variance)*NR/c)**p)*(x**p)-1

def calculate_asexual_fraction(Ns,NUd,NR):
    return brentq(lambda x: condition(x,Ns,NUd,NR),0.001,0.999)

def calculate_effective_params(Ns,NUd,NR):
    
    # Note: these effective parameters will only be accurate 
    # in the interference selection regime when the linkage block 
    # approximation is valid. 
    
    x = calculate_asexual_fraction(Ns,NUd,NR)
    Nseff,NUdeff = coarse_grained_theory.calculate_critical_params(Ns*Ns*oskar_theory.calculate_var_k(Ns,NUd*x))
    return Nseff,NUdeff

def inverse_NUeff(Ns,NUeff,NR):
    return newton(lambda x: calculate_asexual_fraction(Ns,x,NR)*x-NUeff, NUeff*NR)

def calculate_t2(Ns,NUd,NR,use_coalescent_sim=False):
    # Calculates mean pairwise coalescent time, T2/N
    # also equal to pi/pi0 from the text
    Nseff,NUdeff = calculate_effective_params(Ns,NUd,NR)
    if use_coalescent_sim:
        return coalescent_sim.calculate_t2(Nseff,NUdeff,num_samples=100000)
    else:
        return corrections.calculate_t2(Nseff,NUdeff)

def calculate_Q(Ns,NUd,NR,n,num_samples=100000):
    # calculates the average site frequency spectrum 
    # normalized by the number of singletons
    # This is Q_n(i) from the text
    Nseff, NUdeff = calculate_effective_params(Ns,NUd,NR)
    Q = coalescent_sim.calculate_time_spectrum(Nseff, NUdeff, n, num_samples=num_samples)
    return Q/Q[0] 

def calculate_maf(Ns,NUd,NR,n):
    # Calculates the average minor allele frequency 
    return sfs_utils.calculate_maf(calculate_Q(Ns,NUd,NR,n,num_samples=10000))

def calculate_schaeffers_D(Ns,NUd,NR,n):
    # Calculates the Schaeffers D, 
    # defined as Tajimas D/Dmin    
    return sfs_utils.calculate_schaeffers_D(calculate_Q(Ns,NUd,NR,n,num_samples=10000))

if __name__=='__main__':
    Ns = 10
    NU = 300
    NR = 100
    print "Calculating effective parameters for Ns=%g, NU=%g, NR=%g" % (Ns,NU,NR)
    maf = calculate_maf(Ns,NU,NR,10)
    print "Success!"
    
